# Supplementary material for: ASXLs binding to the PHD2/3 fingers of MLL4 provides a mechanism for the recruitment of BAP1 to active enhancers
Source: Nat Commun. 2024 Jun 7;15:4883. doi: 10.1038/s41467-024-49391-x (PMC11161652; doi:10.1038/s41467-024-49391-x)
Supplement: Supplementary file 4 — Source Data [file 41467_2024_49391_MOESM4_ESM.xlsx]

## Sheet: Primers
Primer Name	Sequence
MLL4-A227-BamHI-F	CCCTGGGATCCGCTCGCTGTGCAGTGTGTGAGGGGCCAGGGGAGTTG
MLL4-R324-XhoI-R	GGCCGCTCGAGTTACCGGCACACCCGGCACGCCTTGC
M4P23-D257K-F	AAACTGCTCTGACTGCCCGCAAACGTGC
M4P23-D257K-R	TCAGGCAGGCCCCGTGATAGTGATGC
M4P23-D285K_F	AATCTAAGATGTTGGTTTGTGAGACGTGTGACAAAGGATACCATACTTTCTGC
M4P23-D285K_R	TATTCCCAGGTTTCCTGCAGGCTTGGCACACTTTGC
M4P23-L256K-F	AGACACTGCTCTGACTGCCCGCAAACG
M4P23-L256K-R	TTGCAGGCCCCGTGATAGTGATGCC
M4P23-V290K-F	TGTGAGACGTGTGACAAAGGATACCATACTTTCTGCC
M4P23-V290K-R	TTTCAACATCTTAGAGTCATTCCCAGGTTTCCTGCAGG
M4P23-S286A-F	GCGAAGATGTTGGTTTGTGAGACGTGTGACAAAGGATACC
M4P23-S286A-R	GTCATTCCCAGGTTTCCTGCAGGCTTGGC
M4P23-S314A-F	GCGTGGAAGTGCAAGGCGTGCC
M4P23-S314A-R	GTGAGCAGGCAGTTCCTCCATGGGTGGTTTTAGG
M4P23-E272K-F	AAATGCAAAGTGTGCCAAGCCTGCAGGAAACC
M4P23-E272K-R	AGGGCACTGCCAGCCAGCACG
M4P23-K274E-F	GAAGTGTGCCAAGCCTGCAGGAAACCTGG
M4P23-K274E-R	GCATTCAGGGCACTGCCAGCCAGCAC
M4P23-E292K-F	AAAACGTGTGACAAAGGATACCATACTTTCTGCCTAAAACCACCCATGGAGG
M4P23-E292K-R	ACAAACCAACATCTTAGAGTCATTCCCAGGTTTCCTGCAGG
MLL3-PHD23-D372N-F-YZ	CATGGAATGTGCCTGAATATAGCGGTTACTCC
MLL3-PHD23-D372N-R-MZ	ATAGTGCTGACCACAAGTAGTACAAAAGAACTGATCTAAGAGG
MLL3-PHD23-E387Q-F-MZ	GCCAGAACTGCAAACAATCGGGAGAAGATAGC
MLL3-PHD23-E387Q-R-MZ	ACACTTTGCACTGAGGACATTGCCAACCTGCACGTTTTAATGG
MLL3-PHD23-D400K-F-MZ	ATGCTAGTGTGTGATACGTGTGACAAAGGGTATC
MLL3-PHD23-D400K-R-MZ	CTTGCTTTTTTCTCCCGATTGTTTGCAGTTCTGG
MLL3-PHD23-D372K-F-MZ	CATGGAATGTGCCTGAAAATAGCGGTTACTCC
MLL3-PHD23-D372N-R-MZ	ATAGTGCTGACCACAAGTAGTACAAAAGAACTGATCTAAGAGG

## Sheet: Suppl. Fig1
																																									M3P23_D400K
	M3P23_WT_ASXL2_656-670					M3P23_WT_ASXL2_I660E					M3P23_WT_ASXL2_R655I					M3P23_WT_ASXL2_WT_3					M3P323_WT_ASXL2_650-664					M3P23_E387Q					M3P23_D372N					M3P23_D372K					0	0	0	0
	0	0	0	0		0	0	0	0		0	0	0	0		0	0	0	0		0	0	0	0		0	0	0	0		0	0	0	0		0	0	0	0		8	21861	23177	73858
	5	9461.67	8799.58	4958.96		3.5	4383.33	5244.17	2978.33		1	12954	14197.5	14906.7		0.25	23119.2	20966	35712		5	30412.5	33511.7	33237.5		1	108622	124800	150972		1	87112	108182	50899		4	67215	59853	12428		16	9863	56607	70090
	10	15250.8	15947.1	11230		10	10011.9	12863.3	10105.8		2.5	31447.5	32231.7	31750		0.5	42456.7	39045.2	58052		10	58644.2	58017.5	60085		2	167787	290716	257787		2	186283	175438	115222		8	53495	93197	44451		32	72239	63277	81907
	20	23554.8	24085.4	19811.9		25	19526.7	24130	21479.2		5	54468.3	50801.7	52381		0.75	58929.2	55006	78856		20		89215	89282.5		4	395767	485791	389608		4	268618	259363	189833		16	169216	153091	132422		64	93475	114248	207031
	50	53489.2	52368.3	51533.1		75	39220.8	45784.2	42344.2		10	77019.4	71585.8	73126.7		1	73085.8	67966.9	96350		50	135827	139717	137906		8	655096	799658	530757		8	398648	431129	291756		32	218903	231192	225852		128	111664	229629	309385
	100	83731.7	78075.2	76420.4		150	56018.3	63011.7	61236.7		25	114905	109413	109052		1.5	93309.2	90194.4	118602		100	168773	169208	167026		16	864266	1030774	637990		16	549050	558312	408229		64	293525	294109	286220		256	202272	552295	518780
	200	110048	107350	103512							75	146033	142799	140666		2.5	121468	118252	177548		200	193474	189758	189852		32	1056510	1243944	682398		32	698029	668687	526506		128	431692	441161	412049		512	326637	745373	748157
	400	147592	128130	127555												5	152187	154048	250102		300	202916	202586	198810		64	1095820	1342082	755758		64	847781	698550	599332
	600	170058	146437	141789												10	174532	175100	283062
	M4P23_D257K_ASXL2_WT					M4P23_E272K_ASXL2_WT					M4P23_E292K_ASXL2_WT					M4P23_S286A_ASXL2_WT					M4P23_S314A_ASXL2_WT					M4P23_WT_ASXL2_650-664					M4P23_WT_ASXL2_656-670					M4P23_WT_ASXL2_I660E					M4P23_WT_ASXL2_R655I					M4P23_D285K_NMR
	0	0	0	0		0	0	0	0		0	0	0	0		0	0	0	0		0	0	0	0		0	0	0	0		0	0	0	0		0	0	0	0		0	0	0	0		0	0	0	0
	1	13852.3	20427.3	13989.4		1	13877.5	9283.33	7579.17		1	35368.7	20199.2	22270.2		0.25	41872.5	42946.7	37917.7		0.25	54307.9	46477.5	46237.5		5	14768.9	18182.5	15603.3		64	51791	18845	34141		100	3304.17	4210	3055		1	10270	19161	18290.8		50	0.00794	0.010178	0.002332
	2.5	30157.3	38765	28481.9		2.5	27261.7	21418.3	19508.3		2.5	71107	49250	52005.8		0.5	77181	77895.8	69204.4		0.5	99058.1	86706.7	88435		10	30494.3	31353.3	30895		128	72040	83175	73932		250	7709.17	8770	7048.33		2.5	27670	44991	44714.2		100	0.012809	0.013245	0.004895
	5	50418.8	60449.4	47632.5		5	47382.5	40122.5	36913.3		5	104687	80521.7	87341.7		0.75	109506	106810	97313.3		0.75	136794	120519	121754		20	53741	52557.5	49840		256	120837	165810	114591		500	13592.5	14013.3	10960		5	47757.5	77368.5	80204.2		200	0.015029	0.021632	0.006375
	10	91654.3	99197.5	86475.6		10	84899.2	77872.5	76605		10	153715	138972	141415		1	139730	130592	122924		1	164170	148096	150363		50	102367	106623	105515		512	220239	227505	184725		750	17222.5	18649.8	14528.3		10	81029.6	137438	135332		500	0.039304	0.052543	0.016433
	15	124494	131848	114316		15	115490	107478	101669		15	190397	176711	172078		1.5	178458	163184	156032		1.5	212109	192280	194955		100	160864	152926	152684		1024	266516	341694	265599							15	97290	166107	167017
	25	169595	167978	155424		25	157169	148048	139011		25	223031	202736	209009		2	203991	189288	182586		2	245097	228622	228199		200	211689	206885	205451												25	114568	200627	198112
	50	232519	222775	213027		50	206564	196395	188030		50	261351	240516	245341		2.5	224858	206898	201970		2.5	269769	249767	248657		300	239706	231924	232492												50	136144	230674	233222
	75	266515	257358	243167		100	261896	241484	226272							5	270871	250245	248225		5	311510	299465	295023																	100	138995	254093	253099
																10	301287	277853	276391		10	341362	338321	328700
